# Supplementary material for: Fusobacterium Species in Osteoarticular Infections in Childhood—A Systematic Review with Data Synthesis and a Case Series in the Acetabular and Hip Joint Regions
Source: Infect Dis Rep. 2025 Apr 10;17(2):30. doi: 10.3390/idr17020030 (PMC12026919; doi:10.3390/idr17020030)
Supplement: Supplementary file 1 [file idr-17-00030-s001.zip]

Archive with 5 entries (5 files):
- Supplemantary Table S3 Summary of the case reports that described one case.pdf
- Supplementary Table S1 The detailed search strategy.pdf
- Supplementary Table S2 Summary of our three patients.pdf
- Supplementary Table S4 Included case series.pdf
- Supplementary Table S5 Articles mentioning fusobacteria.pdf
